# Supplementary material for: A tRNA-Acetylating Toxin and Detoxifying Enzyme in Mycobacterium tuberculosis
Source: Microbiol Spectr. 2022 May 31;10(3):e00580-22. doi: 10.1128/spectrum.00580-22 (PMC9241777; doi:10.1128/spectrum.00580-22)
Supplement: Supplemental file 1 — Table S1. Download spectrum.00580-22-s0001.xlsx, XLSX file, 0.05 MB [file spectrum.00580-22-s0001.xlsx]

## Sheet: ABOUT
Supplementary Table 1: Raw LCMS data.

## Sheet: AHMS12_18
Sample Number	RNA Source	RNA Purified	Initial RNA input (ug)	Enzyme Treatment	Buffer	Solvent	Buffer:Solvent	Volume	Vial	Cap
AHMS12
1	M. smegmatis pTacT(Mtb) (-)	2020-10-23	30	NP1	10mM Ammonium acetate	Acetonitrile + 0.2% acetic acid	1:3	~60µL	VWR PP Vial (89524-190)	VWR PP Cap w/PTFE membrane (89239-018)
2	M. smegmatis pTacT(Mtb) (-)	2020-10-23	30	NP1	10mM Ammonium acetate	Acetonitrile + 0.2% acetic acid	1:3	~60µL	VWR PP Vial (89524-190)	VWR PP Cap w/PTFE membrane (89239-018)
3	M. smegmatis pTacT(Mtb) (-)	2020-10-23	30	NP1	10mM Ammonium acetate	Acetonitrile + 0.2% acetic acid	1:3	~60µL	VWR PP Vial (89524-190)	VWR PP Cap w/PTFE membrane (89239-018)
4	M. smegmatis pTacT(Mtb) (+)	2020-10-23	30	NP1	10mM Ammonium acetate	Acetonitrile + 0.2% acetic acid	1:3	~60µL	VWR PP Vial (89524-190)	VWR PP Cap w/PTFE membrane (89239-018)
5	M. smegmatis pTacT(Mtb) (+)	2020-10-23	30	NP1	10mM Ammonium acetate	Acetonitrile + 0.2% acetic acid	1:3	~60µL	VWR PP Vial (89524-190)	VWR PP Cap w/PTFE membrane (89239-018)
6	M. smegmatis pTacT(Mtb) (+)	2020-10-23	30	NP1	10mM Ammonium acetate	Acetonitrile + 0.2% acetic acid	1:3	~60µL	VWR PP Vial (89524-190)	VWR PP Cap w/PTFE membrane (89239-018)
AHMS18
1	Mtb Uninduced 1	-	50μg	NP1	10mM Ammonium acetate	Acetonitrile + 0.2% acetic acid	1:3	~60µL	VWR Glass Vial (10781-890)	VWR PP Cap w/PTFE membrane (89239-018)
2	Mtb Uninduced 2	-	50μg	NP1	10mM Ammonium acetate	Acetonitrile + 0.2% acetic acid	1:3	~60µL	VWR Glass Vial (10781-890)	VWR PP Cap w/PTFE membrane (89239-018)
3	Mtb PthKD Induced 1	-	50μg	NP1	10mM Ammonium acetate	Acetonitrile + 0.2% acetic acid	1:3	~60µL	VWR Glass Vial (10781-890)	VWR PP Cap w/PTFE membrane (89239-018)
4	Mtb PthKD Induced 2	-	50μg	NP1	10mM Ammonium acetate	Acetonitrile + 0.2% acetic acid	1:3	~60µL	VWR Glass Vial (10781-890)	VWR PP Cap w/PTFE membrane (89239-018)

## Sheet: Results
				Ala	Asn	Asp	Arg	Cys	Gln	Glu	Gly	His	Leu/Iso	Lys	Met	Phe	Pro	Ser	Thr	Trp	Tyr	Val	Ac-Ala	Ac-Asn	Ac-Asp	Ac-Arg	Ac-Cys	Ac-Gln	Ac-Glu	Ac-Gly	Ac-His	Ac-Leu/Iso	Ac-Lys	Ac-Met	Ac-Phe	Ac-Pro	Ac-Ser	Ac-Thr	Ac-Trp	Ac-Tyr	Ac-Val	SUM	N15-AMP
Raw Areas	1	AHMS12_1.raw	M. smegmatis pTacT(Mtb) (-)	1.10026e+06	0	699739	262601	0	101875	265737	0	15993.6	3.75714e+06	43669	160517	192211	163007	0	164758	79142.2	357268	3.11514e+06	0	0	0	0	0	0	0	0	0	0	0	0	0	0	-	0	0	0	0	1.04791e+07	2.47127e+06
	2	AHMS12_2.raw	M. smegmatis pTacT(Mtb) (-)	1.25991e+06	0	196414	530750	0	55172.2	446897	249690	38584.9	4.94213e+06	71564.2	241561	324792	260360	47952	408407	222784	389813	4.04284e+06	0	0	0	0	0	0	0	0	0	0	0	0	0	0	-	0	0	0	0	1.37296e+07	2.99062e+06
	3	AHMS12_3.raw	M. smegmatis pTacT(Mtb) (-)	1.46872e+06	0	426101	279100	0	88157.5	335314	141630	47672.2	4.67777e+06	148804	245240	339109	204542	0	213222	190358	399299	4.09466e+06	0	0	0	0	0	0	0	0	0	0	0	0	0	0	-	0	0	0	0	1.32997e+07	2.26166e+06
	4	AHMS12_4.raw	M. smegmatis pTacT(Mtb) (+)	327056	0	1.77555e+06	0	0	0	68425.4	0	0	3.20333e+06	0	177784	162354	57469.4	0	0	126735	222516	1.33638e+06	0	0	0	0	0	0	0	2.07467e+06	0	0	0	0	0	0	-	0	0	0	0	9.53227e+06	1.93501e+06
	5	AHMS12_5.raw	M. smegmatis pTacT(Mtb) (+)	2.24536e+06	0	670636	232785	0	300087	557907	0	151841	9.29002e+06	0	560522	676414	749027	0	325614	404729	565409	5.27497e+06	0	0	0	0	0	0	0	4.49321e+06	0	0	0	0	0	0	-	0	0	0	0	2.64985e+07	3.20495e+06
	6	AHMS12_6.raw	M. smegmatis pTacT(Mtb) (+)	1.40985e+06	0	607190	0	0	163265	157230	0	45189.4	7.32421e+06	0	383604	204191	324490	0	218118	294263	476078	4.03939e+06	0	0	0	0	0	0	0	3.18091e+06	0	0	0	0	0	0	-	0	0	0	0	1.8828e+07	2.77056e+06
	7	AHMS18_1.raw	Mtb PthKD Uninduced 1	2.84179e+06	0	712012	1.04054e+06	0	393652	827509	1.34266e+06	404576	1.26922e+07	188192	617919	2.14236e+06	1.39485e+06	536260	2.12687e+06	1.09197e+06	1.53733e+06	6.03599e+06	0	0	0	0	0	0	0	0	0	0	0	0	0	0	-	153572	0	0	0	3.60803e+07	2.5104e+06
	8	AHMS18_2.raw	Mtb PthKD Uninduced 2	1.65672e+06	0	511005	479994	0	152446	334454	981126	242880	8.86368e+06	58556.8	471807	1.45728e+06	654180	400789	1.33793e+06	747660	1.0493e+06	4.33203e+06	0	0	0	0	0	0	0	0	0	0	0	0	0	0	-	52308	0	0	0	2.37842e+07	2.58511e+06
	9	AHMS18_3.raw	Mtb PthKD Induced 1	1.54785e+06	0	477064	550149	0	205269	351459	927248	246418	8.74236e+06	79435.6	467403	1.54289e+06	355899	404593	1.35372e+06	718913	944580	3.87157e+06	0	0	0	0	0	0	0	0	0	0	0	0	0	0	-	51622.8	0	0	0	2.28384e+07	2.10611e+06
	10	AHMS18_4.raw	Mtb PthKD Induced 2	1.72018e+06	0	418386	857408	0	251709	587582	1.31141e+06	306225	8.91415e+06	103990	465028	1.44511e+06	588164	478891	1.58785e+06	745612	802931	3.91172e+06	0	0	0	0	0	0	0	0	0	0	0	0	0	0	-	42934.1	0	0	0	2.45393e+07	2.83482e+06
If < 100,000 then discard	1	AHMS12_1.raw	M. smegmatis pTacT(Mtb) (-)	1.10026e+06	0	699739	262601	0	101875	265737	0	0	3.75714e+06	0	160517	192211	163007	0	164758	0	357268	3.11514e+06	0	0	0	0	0	0	0	0	0	0	0	0	0	0	-	0	0	0	0	1.04791e+07	2.47127e+06
	2	AHMS12_2.raw	M. smegmatis pTacT(Mtb) (-)	1.25991e+06	0	196414	530750	0	0	446897	249690	0	4.94213e+06	0	241561	324792	260360	0	408407	222784	389813	4.04284e+06	0	0	0	0	0	0	0	0	0	0	0	0	0	0	-	0	0	0	0	1.37296e+07	2.99062e+06
	3	AHMS12_3.raw	M. smegmatis pTacT(Mtb) (-)	1.46872e+06	0	426101	279100	0	0	335314	141630	0	4.67777e+06	148804	245240	339109	204542	0	213222	190358	399299	4.09466e+06	0	0	0	0	0	0	0	0	0	0	0	0	0	0	-	0	0	0	0	1.32997e+07	2.26166e+06
	4	AHMS12_4.raw	M. smegmatis pTacT(Mtb) (+)	327056	0	1.77555e+06	0	0	0	0	0	0	3.20333e+06	0	177784	162354	0	0	0	126735	222516	1.33638e+06	0	0	0	0	0	0	0	2.07467e+06	0	0	0	0	0	0	-	0	0	0	0	9.53227e+06	1.93501e+06
	5	AHMS12_5.raw	M. smegmatis pTacT(Mtb) (+)	2.24536e+06	0	670636	232785	0	300087	557907	0	151841	9.29002e+06	0	560522	676414	749027	0	325614	404729	565409	5.27497e+06	0	0	0	0	0	0	0	4.49321e+06	0	0	0	0	0	0	-	0	0	0	0	2.64985e+07	3.20495e+06
	6	AHMS12_6.raw	M. smegmatis pTacT(Mtb) (+)	1.40985e+06	0	607190	0	0	163265	157230	0	0	7.32421e+06	0	383604	204191	324490	0	218118	294263	476078	4.03939e+06	0	0	0	0	0	0	0	3.18091e+06	0	0	0	0	0	0	-	0	0	0	0	1.8828e+07	2.77056e+06
	7	AHMS18_1.raw	Mtb PthKD Uninduced 1	2.84179e+06	0	712012	1.04054e+06	0	393652	827509	1.34266e+06	404576	1.26922e+07	188192	617919	2.14236e+06	1.39485e+06	536260	2.12687e+06	1.09197e+06	1.53733e+06	6.03599e+06	0	0	0	0	0	0	0	0	0	0	0	0	0	0	-	153572	0	0	0	3.60803e+07	2.5104e+06
	8	AHMS18_2.raw	Mtb PthKD Uninduced 2	1.65672e+06	0	511005	479994	0	152446	334454	981126	242880	8.86368e+06	0	471807	1.45728e+06	654180	400789	1.33793e+06	747660	1.0493e+06	4.33203e+06	0	0	0	0	0	0	0	0	0	0	0	0	0	0	-	0	0	0	0	2.37842e+07	2.58511e+06
	9	AHMS18_3.raw	Mtb PthKD Induced 1	1.54785e+06	0	477064	550149	0	205269	351459	927248	246418	8.74236e+06	0	467403	1.54289e+06	355899	404593	1.35372e+06	718913	944580	3.87157e+06	0	0	0	0	0	0	0	0	0	0	0	0	0	0	-	0	0	0	0	2.28384e+07	2.10611e+06
	10	AHMS18_4.raw	Mtb PthKD Induced 2	1.72018e+06	0	418386	857408	0	251709	587582	1.31141e+06	306225	8.91415e+06	103990	465028	1.44511e+06	588164	478891	1.58785e+06	745612	802931	3.91172e+06	0	0	0	0	0	0	0	0	0	0	0	0	0	0	-	0	0	0	0	2.45393e+07	2.83482e+06
Ralative to N15-AMP	1	AHMS12_1.raw	M. smegmatis pTacT(Mtb) (-)	0.44522	0	0.283149	0.106262	0	0.0412235	0.10753	0	0	1.52032	0	0.064953	0.0777779	0.0659609	0	0.0666691	0	0.144568	1.26054	0	0	0	0	0	0	0	0	0	0	0	0	0	0	-	0	0	0	0		1
	2	AHMS12_2.raw	M. smegmatis pTacT(Mtb) (-)	0.421287	0	0.0656767	0.177472	0	0	0.149433	0.0834913	0	1.65255	0	0.0807728	0.108604	0.0870589	0	0.136563	0.0744944	0.130345	1.35184	0	0	0	0	0	0	0	0	0	0	0	0	0	0	-	0	0	0	0		1
	3	AHMS12_3.raw	M. smegmatis pTacT(Mtb) (-)	0.649399	0	0.188402	0.123405	0	0	0.14826	0.062622	0	2.06829	0.0657943	0.108434	0.149938	0.0904389	0	0.094277	0.0841674	0.176552	1.81047	0	0	0	0	0	0	0	0	0	0	0	0	0	0	-	0	0	0	0		1
	4	AHMS12_4.raw	M. smegmatis pTacT(Mtb) (+)	0.169021	0	0.917593	0	0	0	0	0	0	1.65546	0	0.0918776	0.0839034	0	0	0	0.0654961	0.114995	0.690634	0	0	0	0	0	0	0	1.07218	0	0	0	0	0	0	-	0	0	0	0		1
	5	AHMS12_5.raw	M. smegmatis pTacT(Mtb) (+)	0.700589	0	0.20925	0.0726328	0	0.0936321	0.174077	0	0.047377	2.89864	0	0.174892	0.211053	0.233709	0	0.101597	0.126282	0.176417	1.64588	0	0	0	0	0	0	0	1.40196	0	0	0	0	0	0	-	0	0	0	0		1
	6	AHMS12_6.raw	M. smegmatis pTacT(Mtb) (+)	0.508867	0	0.219158	0	0	0.0589285	0.0567501	0	0	2.64358	0	0.138457	0.0737	0.117121	0	0.0787269	0.106211	0.171834	1.45797	0	0	0	0	0	0	0	1.14811	0	0	0	0	0	0	-	0	0	0	0		1
	7	AHMS18_1.raw	Mtb PthKD Uninduced 1	1.132	0	0.283624	0.414492	0	0.156808	0.329632	0.534838	0.16116	5.05584	0.0749647	0.246143	0.853391	0.555626	0.213615	0.847221	0.434979	0.612384	2.40439	0	0	0	0	0	0	0	0	0	0	0	0	0	0	-	0.0611742	0	0	0		1
	8	AHMS18_2.raw	Mtb PthKD Uninduced 2	0.64087	0	0.197673	0.185677	0	0.0589707	0.129377	0.37953	0.0939535	3.42875	0	0.18251	0.563721	0.253057	0.155038	0.517553	0.289218	0.405904	1.67577	0	0	0	0	0	0	0	0	0	0	0	0	0	0	-	0	0	0	0		1
	9	AHMS18_3.raw	Mtb PthKD Induced 1	0.73493	0	0.226514	0.261215	0	0.0974632	0.166876	0.440265	0.117001	4.15094	0	0.221927	0.732576	0.168984	0.192104	0.642755	0.341346	0.448494	1.83825	0	0	0	0	0	0	0	0	0	0	0	0	0	0	-	0	0	0	0		1
	10	AHMS18_4.raw	Mtb PthKD Induced 2	0.606802	0	0.147588	0.302455	0	0.0887916	0.207273	0.462609	0.108022	3.14451	0.0366829	0.164041	0.509772	0.207478	0.168931	0.560122	0.263019	0.283238	1.37988	0	0	0	0	0	0	0	0	0	0	0	0	0	0	-	0	0	0	0		1
Proportion of Non Ac	1	AHMS12_1.raw	M. smegmatis pTacT(Mtb) (-)	1	0	1	1	0	1	1	0	0	1	0	1	1	1	-	1	0	1	1
	2	AHMS12_2.raw	M. smegmatis pTacT(Mtb) (-)	1	0	1	1	0	0	1	1	0	1	0	1	1	1	-	1	1	1	1
	3	AHMS12_3.raw	M. smegmatis pTacT(Mtb) (-)	1	0	1	1	0	0	1	1	0	1	1	1	1	1	-	1	1	1	1
	4	AHMS12_4.raw	M. smegmatis pTacT(Mtb) (+)	1	0	1	0	0	0	0	0	0	1	0	1	1	0	-	0	1	1	1
	5	AHMS12_5.raw	M. smegmatis pTacT(Mtb) (+)	1	0	1	1	0	1	1	0	1	1	0	1	1	1	-	1	1	1	1
	6	AHMS12_6.raw	M. smegmatis pTacT(Mtb) (+)	1	0	1	0	0	1	1	0	0	1	0	1	1	1	-	1	1	1	1
	7	AHMS18_1.raw	Mtb PthKD Uninduced 1	1	0	1	1	0	1	1	1	1	1	1	1	1	1	-	0.932657	1	1	1
	8	AHMS18_2.raw	Mtb PthKD Uninduced 2	1	0	1	1	0	1	1	1	1	1	0	1	1	1	-	1	1	1	1
	9	AHMS18_3.raw	Mtb PthKD Induced 1	1	0	1	1	0	1	1	1	1	1	0	1	1	1	-	1	1	1	1
	10	AHMS18_4.raw	Mtb PthKD Induced 2	1	0	1	1	0	1	1	1	1	1	1	1	1	1	-	1	1	1	1
Averaged			M. smegmatis pTacT(Mtb) (-)	1	0	1	1	0	0.333333	1	0.666667	0	1	0.333333	1	1	1	-	1	0.666667	1	1
			M. smegmatis pTacT(Mtb) (+)	1	0	1	0.333333	0	0.666667	0.666667	0	0.333333	1	0	1	1	0.666667	-	0.666667	1	1	1
			Mtb PthKD Uninduced	1	0	1	1	0	1	1	1	1	1	0.5	1	1	1	-	0.966328	1	1	1
			Mtb PthKD Induced	1	0	1	1	0	1	1	1	1	1	0.5	1	1	1	-	1	1	1	1
St.Dev.			M. smegmatis pTacT(Mtb) (-)	0	0	0	0	0	0.471405	0	0.471405	0	0	0.471405	0	0	0	-	0	0.471405	0	0
			M. smegmatis pTacT(Mtb) (+)	0	0	0	0.471405	0	0.471405	0.471405	0	0.471405	0	0	0	0	0.471405	-	0.471405	0	0	0
			Mtb PthKD Uninduced	0	0	0	0	0	0	0	0	0	0	0.5	0	0	0	-	0.0336716	0	0	0
			Mtb PthKD Induced	0	0	0	0	0	0	0	0	0	0	0.5	0	0	0	-	0	0	0	0
				Note: Where dividing by 0, result set to 0

## Sheet: For Figures
Bacteria	Induction	Rep	Glycine	Ac-Gly
M. smeg	- TacT	1	0	0
	- TacT	2	0.0834913	0
	- TacT	3	0.062622	0
	+ TacT	1	0	1.07218
	+ TacT	2	0	1.40196
	+ TacT	3	0	1.14811
Average	-TacT		0.0487044	0
	+ TacT		0	1.20741
St.Dev.	-TacT		0.0354774	0
	+ TacT		0	0.141012
Mtb	-Pth	1	0.534838	0
	-Pth	2	0.37953	0
	+Pth	1	0.440265	0
	+Pth	2	0.462609	0
Average	-Pth		0.457184	0
	-Pth		0.451437	0
St.Dev.	+Pth		0.077654	0
	+Pth		0.011172	0

## Sheet: Processing Notes 210920
Final Data Analysis - Peak Curation Notes
ICIS Settings		Default	Set A	Set B	Set C	Set D	Set E	Set F	Set G
Smoothing Points		9	11	13	9	11	13	15
Baseline Window		40	40	40	40	40	40	40
Area Noise Factor		2	2	2	2	2	2	2
Peak Noise Factor		10	10	10	5	5	5	5
		AHMS16_2:Manual(Smoothing set to 13);					Time set to 10.87; AHMS16_1:SetA;					AHMS16_2:SetC;
AMP-L-Leucine/Isoleucine		Default
AMP-L-Phenylalanine		AHMS12_2:SetA;
AMP-L-Tryptophan		AHMS12_1:SetA; AHMS12_4:SetA; AHMS12_6:SetA
AMP-L-Methionine		AHMS12_3:SetA; AHMS12_4:SetA;
AMP-L-Valine		Default
N-Acetyl-AMP-L-Threonine		Default
AMP-L-Tyrosine		Default
N-Acetyl-AMP-Glycine		Default
AMP-L-Alanine		Default
AMP-L-Threonine		AHMS12_1:SetB; AHMS12_3:SetB;
AMP-L-Histidine		Default
AMP-L-Proline		AHMS18_2:SetA;
AMP-L-Glutamine		AHMS12_5:SetF; AHMS18_4:SetB;
AMP-L-Serine		AHMS18_1:SetB;
N15-AMP		All:SetA; AHMS12_3:Manual(Smoothing set to 11)
AMP-L-Asparagine		Default
AMP-Glycine		AHMS12_2:SetA;
AMP-L-Aspartic acid		AHMS18_3:SetA;
AMP-L-Glutamic Acid		AHMS12_2:SetA;
N-Acetyl-AMP-L-Serine		AHMS12_3:SetD; AHMS12_5:SetA;
AMP-L-Lysine		AHMS12_2:Manual(Smoothing set to 15); AHMS12_3:SetA; AHMS18_4:SetB;
AMP-L-Arginine		AHMS12_3:SetA; AHMS12_5:SetA; AHMS18_3:SetA;
AMP-L-Cysteine		Default
N-Acetyl-AMP-L-Alanine		Default
N-Acetyl-AMP-L-Arginine		Default
N-Acetyl-AMP-L-Asparagine		Default
N-Acetyl-AMP-L-Aspartic acid		Default
N-Acetyl-AMP-L-Cysteine		Default
N-Acetyl-AMP-L-Glutamic Acid		Default
N-Acetyl-AMP-L-Glutamine		Default
N-Acetyl-AMP-L-Histidine		Default
N-Acetyl-AMP-L-Leucine/Isoleucine		Default
N-Acetyl-AMP-L-Lysine		Default
N-Acetyl-AMP-L-Methionine		Default
N-Acetyl-AMP-L-Phenylalanine		Default
N-Acetyl-AMP-L-Proline		Default
N-Acetyl-AMP-L-Tryptophan		Default
N-Acetyl-AMP-L-Tyrosine		Default
N-Acetyl-AMP-L-Valine		Default

## Sheet: Raw Data 210920
		Ala	Asn	Asp	Arg	Cys	Gln	Glu	Gly	His	Leu/Iso	Lys	Met	Phe	Pro	Ser	Thr	Trp	Tyr	Val	Ac-Ala	Ac-Asn	Ac-Asp	Ac-Arg	Ac-Cys	Ac-Gln	Ac-Glu	Ac-Gly	Ac-His	Ac-Leu/Iso	Ac-Lys	Ac-Met	Ac-Phe	Ac-Pro	Ac-Ser	Ac-Thr	Ac-Trp	Ac-Tyr	Ac-Val	N15-AMP
RAW DATA	AHMS12_1.raw	1.10026e+06	NF	699739	262601	NF	101875	265737	NF	15993.6	3.75714e+06	43669	160517	192211	163007	NF	164758	79142.2	357268	3.11514e+06	NF	NF	NF	NF	NF	NF	NF	NF	NF	NF	NF	NF	NF	NF	-	NF	NF	NF	NF	2.47127e+06
	AHMS12_2.raw	1.25991e+06	NF	196414	530750	NF	55172.2	446897	249690	38584.9	4.94213e+06	71564.2	241561	324792	260360	47952	408407	222784	389813	4.04284e+06	NF	NF	NF	NF	NF	NF	NF	NF	NF	NF	NF	NF	NF	NF	-	NF	NF	NF	NF	2.99062e+06
	AHMS12_3.raw	1.46872e+06	NF	426101	279100	NF	88157.5	335314	141630	47672.2	4.67777e+06	148804	245240	339109	204542	NF	213222	190358	399299	4.09466e+06	NF	NF	NF	NF	NF	NF	NF	NF	NF	NF	NF	NF	NF	NF	-	NF	NF	NF	NF	2.26166e+06
	AHMS12_4.raw	327056	NF	1.77555e+06	NF	NF	NF	68425.4	NF	NF	3.20333e+06	NF	177784	162354	57469.4	NF	NF	126735	222516	1.33638e+06	NF	NF	NF	NF	NF	NF	NF	2.07467e+06	NF	NF	NF	NF	NF	NF	-	NF	NF	NF	NF	1.93501e+06
	AHMS12_5.raw	2.24536e+06	NF	670636	232785	NF	300087	557907	NF	151841	9.29002e+06	NF	560522	676414	749027	NF	325614	404729	565409	5.27497e+06	NF	NF	NF	NF	NF	NF	NF	4.49321e+06	NF	NF	NF	NF	NF	NF	-	NF	NF	NF	NF	3.20495e+06
	AHMS12_6.raw	1.40985e+06	NF	607190	NF	NF	163265	157230	NF	45189.4	7.32421e+06	NF	383604	204191	324490	NF	218118	294263	476078	4.03939e+06	NF	NF	NF	NF	NF	NF	NF	3.18091e+06	NF	NF	NF	NF	NF	NF	-	NF	NF	NF	NF	2.77056e+06
	AHMS18_1.raw	2.84179e+06	NF	712012	1.04054e+06	NF	393652	827509	1.34266e+06	404576	1.26922e+07	188192	617919	2.14236e+06	1.39485e+06	536260	2.12687e+06	1.09197e+06	1.53733e+06	6.03599e+06	NF	NF	NF	NF	NF	NF	NF	NF	NF	NF	NF	NF	NF	NF	-	153572	NF	NF	NF	2.5104e+06
	AHMS18_2.raw	1.65672e+06	NF	511005	479994	NF	152446	334454	981126	242880	8.86368e+06	58556.8	471807	1.45728e+06	654180	400789	1.33793e+06	747660	1.0493e+06	4.33203e+06	NF	NF	NF	NF	NF	NF	NF	NF	NF	NF	NF	NF	NF	NF	-	52308	NF	NF	NF	2.58511e+06
	AHMS18_3.raw	1.54785e+06	NF	477064	550149	NF	205269	351459	927248	246418	8.74236e+06	79435.6	467403	1.54289e+06	355899	404593	1.35372e+06	718913	944580	3.87157e+06	NF	NF	NF	NF	NF	NF	NF	NF	NF	NF	NF	NF	NF	NF	-	51622.8	NF	NF	NF	2.10611e+06
	AHMS18_4.raw	1.72018e+06	NF	418386	857408	NF	251709	587582	1.31141e+06	306225	8.91415e+06	103990	465028	1.44511e+06	588164	478891	1.58785e+06	745612	802931	3.91172e+06	NF	NF	NF	NF	NF	NF	NF	NF	NF	NF	NF	NF	NF	NF	-	42934.1	NF	NF	NF	2.83482e+06
next
NF to 0	AHMS12_1.raw	1.10026e+06	0	699739	262601	0	101875	265737	0	15993.6	3.75714e+06	43669	160517	192211	163007	0	164758	79142.2	357268	3.11514e+06	0	0	0	0	0	0	0	0	0	0	0	0	0	0	-	0	0	0	0	2.47127e+06
	AHMS12_2.raw	1.25991e+06	0	196414	530750	0	55172.2	446897	249690	38584.9	4.94213e+06	71564.2	241561	324792	260360	47952	408407	222784	389813	4.04284e+06	0	0	0	0	0	0	0	0	0	0	0	0	0	0	-	0	0	0	0	2.99062e+06
	AHMS12_3.raw	1.46872e+06	0	426101	279100	0	88157.5	335314	141630	47672.2	4.67777e+06	148804	245240	339109	204542	0	213222	190358	399299	4.09466e+06	0	0	0	0	0	0	0	0	0	0	0	0	0	0	-	0	0	0	0	2.26166e+06
	AHMS12_4.raw	327056	0	1.77555e+06	0	0	0	68425.4	0	0	3.20333e+06	0	177784	162354	57469.4	0	0	126735	222516	1.33638e+06	0	0	0	0	0	0	0	2.07467e+06	0	0	0	0	0	0	-	0	0	0	0	1.93501e+06
	AHMS12_5.raw	2.24536e+06	0	670636	232785	0	300087	557907	0	151841	9.29002e+06	0	560522	676414	749027	0	325614	404729	565409	5.27497e+06	0	0	0	0	0	0	0	4.49321e+06	0	0	0	0	0	0	-	0	0	0	0	3.20495e+06
	AHMS12_6.raw	1.40985e+06	0	607190	0	0	163265	157230	0	45189.4	7.32421e+06	0	383604	204191	324490	0	218118	294263	476078	4.03939e+06	0	0	0	0	0	0	0	3.18091e+06	0	0	0	0	0	0	-	0	0	0	0	2.77056e+06
	AHMS18_1.raw	2.84179e+06	0	712012	1.04054e+06	0	393652	827509	1.34266e+06	404576	1.26922e+07	188192	617919	2.14236e+06	1.39485e+06	536260	2.12687e+06	1.09197e+06	1.53733e+06	6.03599e+06	0	0	0	0	0	0	0	0	0	0	0	0	0	0	-	153572	0	0	0	2.5104e+06
	AHMS18_2.raw	1.65672e+06	0	511005	479994	0	152446	334454	981126	242880	8.86368e+06	58556.8	471807	1.45728e+06	654180	400789	1.33793e+06	747660	1.0493e+06	4.33203e+06	0	0	0	0	0	0	0	0	0	0	0	0	0	0	-	52308	0	0	0	2.58511e+06
	AHMS18_3.raw	1.54785e+06	0	477064	550149	0	205269	351459	927248	246418	8.74236e+06	79435.6	467403	1.54289e+06	355899	404593	1.35372e+06	718913	944580	3.87157e+06	0	0	0	0	0	0	0	0	0	0	0	0	0	0	-	51622.8	0	0	0	2.10611e+06
	AHMS18_4.raw	1.72018e+06	0	418386	857408	0	251709	587582	1.31141e+06	306225	8.91415e+06	103990	465028	1.44511e+06	588164	478891	1.58785e+06	745612	802931	3.91172e+06	0	0	0	0	0	0	0	0	0	0	0	0	0	0	-	42934.1	0	0	0	2.83482e+06
