# Supplementary material for: A tRNA-Acetylating Toxin and Detoxifying Enzyme in Mycobacterium tuberculosis
Source: Microbiol Spectr. 2022 May 31;10(3):e00580-22. doi: 10.1128/spectrum.00580-22 (PMC9241777; doi:10.1128/spectrum.00580-22)
Supplement: Supplemental file 3 — Table S3. Download spectrum.00580-22-s0004.xlsx, XLSX file, 0.01 MB [file spectrum.00580-22-s0004.xlsx]

## Sheet: ABOUT
Supplementary Table 3: Strains and primers used in this study.

## Sheet: Strains
Annotated strain name	Organism	Parental background	Plasmid at L5 integration site	Plasmid at Tweety integration site (plasmid #)
TacTful	Msmeg	mc2155	pUVtetOR-tacT-L5 (FT 2)	None
FT64	Msmeg	mc2155	None	pUV15-tacAT-Tw (FT3)
TacTless (ΔtacAT)	Mtb	ΔtacAT::hygR	None	None
FT-BL3-3	Mtb	ΔtacAT::hygR	pPrpsA-Tet-dCas9-sgRNA1-pth(Rv1014c)-KanR (FT 110)	None
FT-BL3-4	Mtb	H37Rv	pPrpsA-Tet-dCas9-sgRNA1-pth(Rv1014c)-KanR (FT 110)	None
CLD34	E. coli BL21	Rv1014c (Pth) C-term 6x his in pET28a	None	None

## Sheet: Primers
Name		Sequence (5'->3')	Purpose
FT 27	ClaI-TacT-Fw	ATCGATATGAGCGGCTACAGCGCG	ClaI+tacT(Rv0919) for insertion into CT16 - Forward
FT 28	EcoRI-TacT-Rv	TGCTTAGAATTCAGTCGCCAATTAGCGCGCGA	EcoRI+tacT(Rv0919) for insertion into CT16 - Reverse
FT-CT16-Fw	CT16-seq-Fw	TCAGTGATAGATAGGCTCTGGGA	For sequencing/PCR confirming CT16 inserts - Forward
FT-CT16-Rv	CT16-seq-Rv	GTCTTAATGACCATGGGCTAGC	For sequencing/PCR confirming CT16 inserts - Reverse
FT 15	TacT-PURExpress-Fw	GCGAATTAATACGACTCACTATAGGGCTTAAGTATAAGGAGGAAAAAATATGAGCGGCTACAGCGCGCCGCGACGT	Template for Mtb TacT (Rv0919) expression in PURExpress system - Forward
FT 16	TacT-PURExpress-Rv	AAACCCCTCCGTTTAGAGAGGGGTTATGCTAGTTATCAGTCGCCAATTAGCGCGCGAGC	Template for Mtb TacT (Rv0919) expression in PURExpress system - Reverse
FT 67	Y138F-int-fw	GCCCGCGCGTTCTTCGTC	For making Y138F TacT mutant (internal primer) - Forward
FT 68	Y138F-int-rv	GAAGTCAAAGTGGACGAAGAACGC	For making Y138F TacT mutant (internal primer) - Reverse
FT 61	CT250-TacAT-Fw	CACGATCCGCATGCTTAATTAAGAAGGAGATATACATATGTTGCACCGAGCGGGAGCGGC	For Gibson insertion of tacAT (Rv0918-0919) into CT250 - Forward
FT 62	CT250-TacAT-Rv	TCATCGGCGTCGCTGATACGTCGCGGCGCGCTGTAGCCGCTCACCCCTCGGTGTCGAAAA	For Gibson insertion of tacAT (Rv0918-0919) into CT250 - Reverse
CLD34-Fw	NcoI to Pth Fw	TATCCATGGCCGAGCCGTT	For insertion of Mtb pth (Rv1014c) into pET28a for C' his tag & E. coli expression - Forward
CLD34-Rv	EcoR1 and Ct 6xhis to Pth Rv	AATGAATTCTCAGTGGTGGTGGTGGTGGTGCCAGGCGTGGACGC	For insertion of Mtb pth (Rv1014c) into pET28a for C' his tag & E. coli expression - Reverse + 6xHis
JPS1	hyg stitch F	AAGGACGACGACGACAAGTAGCGCTCTAGAACTAGTGGATCC	For building dsDNA to generate TacAT knockout
JPS2	hyg stitch R	TCCTTCCCTAGGCCCAAAAAAACTCT AGA CTC GAG GTA CCG G	For building dsDNA to generate TacAT knockout
JPS3	KO Rv0918 F1 (F)	ctatgcgatgaccaaagcgt	For building dsDNA to generate TacAT knockout
JPS4	KO Rv0918 F1 (R )	CTACTTGTCGTCGTCGTCCTTacgacaccacacgttggcc	For building dsDNA to generate TacAT knockout
JPS5	KO Rv0919 F2 (F)	GTTTTTTTGGGCCTAGGGAAGGAtgcacctaatgctgttgatg	For building dsDNA to generate TacAT knockout
JPS6	KO Rv0919 F2 (R )	gacacttcccgaacgaacag	For building dsDNA to generate TacAT knockout
JPS7	c. KO Rv0918 int F	cagagcctgggtagtagcg	For confirming Rv0918 (TacT) knockout - internal primers
JPS8	c. KO Rv0919 int R	gcgagcgtctttcatcaaca	For confirming Rv0919 (TacT) knockout - internal primers
JPS9	c. KO Rv0918 ext F	ccgttttgctcctgatcgg	For confirming Rv0918 (TacT) knockout - external
JPS10	c. KO Rv0919 ext R	tcgacctcaagccgatctac	For confirming Rv0919 (TacT) knockout - external

## Sheet: Plasmids
Number	Contents	Selection	Parental vector	Notes
CT 16	pUVtetOR-HivPr-L5	Nourseothracin	Lab vector	L5 integrating vector with tet promoter, driving expression of Hiv protease, contains tet repressor; backbone of cloning vector for Rv0919 (TacT) overexpression)
CT 250	pUV15-eGFP-Tw	Nourseothracin	Lab vector	Tweety integrating vector that expresses eGFP from the UV15 promoter; backbone of cloning vector for Tweety-integrating Rv0918-0919 (TacAT) operon
CT 27	pNit-RecET SacBR	Kanamycin	Lab vector	Nitrile-inducible expression of recombinase ET; used to make mycobacterial strains competent for recombineering (JP XXX)
CT 296	pPrpsA-Tet-dCas9-sgRNA1-KanR	Kanamycin	Gift of Jeremy Rock	For CRISPRi transcriptional repression, optimized for Mtb
CT 216	pET-28a	Kanamycin	Lab vector	For expression in E.coli of C-terminally His-tagged proteins
FT 2	pUVtetOR-tacT-L5	Nourseothracin	CT 16	Adding anhydrous tetracycline (aTC) induces overexpression of tacT (Rv0919)
FT 3	pUV15-tacAT-Tw	Kanamycin	CT 250	Constitutive expression of tacAT (Rv0918-0919) under UV15 promoter
FT 110	pPrpsA-Tet-dCas9-sgRNA1-pth(Rv1014c)-KanR	Kanamycin	CT 296	Adding anhydrous tetracycline (aTC) induces CRISPRi transcriptional repression of Mtb pth
FT 49	pET:eGFP	Kanamycin	Lab vector	T7 expression of eGFP
CLD 34	Rv1014c (Pth) C-term 6x his in pET28a	Kanamycin	CT 216	For expression in E.coli of C-terminally His-tagged Mtb Pth
